# Supplementary material for: Immunomodulation of Natural Killer Cell Function by Ribavirin Involves TYK-2 Activation and Subsequent Increased IFN-γ Secretion in the Context of In Vitro Hepatitis E Virus Infection
Source: Cells. 2023 Jan 31;12(3):453. doi: 10.3390/cells12030453 (PMC9913562; doi:10.3390/cells12030453)
Supplement: Supplementary file 1 [file cells-12-00453-s001.zip]

Archive with 1 entries (1 files):
- cells-2142545-supplementary.pdf
